# Supplementary material for: The Acquisition of the scr Gene Cluster Encoding Sucrose Metabolization Enzymes Enables Strains of Vibrio parahaemolyticus and Vibrio vulnificus to Utilize Sucrose as Carbon Source
Source: Front Microbiol. 2021 Nov 15;12:754464. doi: 10.3389/fmicb.2021.754464 (PMC8636126; doi:10.3389/fmicb.2021.754464)
Supplement: Supplementary file 2 [file Table_2.XLSX]

## Sheet: Tabelle1
Table S2. Genetic features of sucrose positive Vibrio parahaemolyticus strains used in this study
*nearest gene allele according to pubMLST scheme for V. parahaemolyticus
Vibrio parahaemolyticus	16-VB00179	16-VB00184	16-VB00198	16-VB00204	17-VB00065	17-VB00127	17-VB00129	17-VB00146	17-VB00161	17-VB00208	17-VB00250	17-VB00303	17-VB00319	17-VB00330	17-VB00358	17-VB00364	17-VB00366
Source	Shrimps	Shrimps	Oyster	Common mussel	Blue mussel	Shrimps	Shrimps	White Tiger Shrimps	Blue mussel	Shrimps	Common shrimps	Common shrimps	Common shrimps	Common shrimps	Shrimps	Shrimps	Shrimps
Isolation Year	2016	2016	2016	2016	2017	2017	2017	2017	2017	2017	2017	2017	2017	2017	2017	2017	2017
Accession no.	JACVHG000000000	JACVHH000000000	SOOU00000000	JACVHI000000000	PHJH00000000	JACVHJ000000000	JACVHK000000000	JACVHL000000000	JACVHM000000000	JACVHN000000000	JACVHO000000000	JACVHP000000000	JACVHQ000000000	JACVHR000000000	JACVHS000000000	JACVHT000000000	JACVHU000000000
Bioproject no.	PRJNA661404	PRJNA661406	PRJNA527852	PRJNA661408	PRJNA419555	PRJNA661410	PRJNA661412	PRJNA661413	PRJNA661414	PRJNA661416	PRJNA661417	PRJNA661419	PRJNA661420	PRJNA661422	PRJNA661423	PRJNA661424	PRJNA661425
Biosample no.	SAMN16057162	SAMN16057163	SAMN11163257	SAMN16057386	SAMN08057913	SAMN16057388	SAMN16057396	SAMN16057398	SAMN16057399	SAMN16057400	SAMN16057402	SAMN16057403	SAMN16057404	SAMN16057424	SAMN16057438	SAMN16057439	SAMN16057440
Genome size (bp)	5,113,438	5,054,701	5,913,285	5,361,812	5,134,682	5,549,982	5,519,452	5,800,504	4,949,776	5,168,052	5,019,237	4,957,797	5,024,136	5,113,164	5,289,854	5,174,291	5,123,519
GC content (%)	45.33	45.09	45.42	45.28	45.22	45.18	45.20	45.30	45.11	45.21	45.28	45.19	45.10	45.17	45.24	45.30	45.29
GC content of scrgenomic island (%)	43.65	43.64	43.79	43.63	43.81	43.81	43.81	43.78	43.63	43.79	43.65	43.65	43.66	43.66	43.80	43.80	43.80
Genes (total)	4.799	4.677	6.196	4.987	4.801	5.275	5.213	5.424	4.533	4.708	4.608	4.552	4.654	4.764	4.816	4.758	4.722
Genes (coding)	4.639	4.548	5.802	4.819	4.566	5.117	5.061	5.243	4.397	4.563	4.47	4.416	4.493	4.603	4.666	4.637	4.517
CDSs (total)	4.708	4.573	5963	4.888	4.673	5.174	5.113	5.315	4.435	4.607	4.521	4.454	4.56	4.671	4.728	4.672	4.574
CDSs (with protein)	4.639	4.548	5.802	4.819	4.566	5.117	5.061	5.243	4.397	4.563	4.47	4.416	4.493	4.603	4.666	4.637	4.517
Genes (RNA)	91	104	233	99	128	101	100	109	98	101	87	98	94	93	88	86	48
rRNAs (5S, 16S, 23S)	1, 1, 1	2, 1, 2	8, 11, 9	1, 1, 1	6, 13, 4	2, 2, 3	2, 2, 2	1, 1, 1	1, 1, 1	1, 1, 2	1, 1, 2	1, 1, 1	1, 1, 1	1, 1, 1	1, 1, 1	1, 1, 1	10, 12, 6
complete rRNAs (5S, 16S, 23S)	1, 0, 1	2, 0, 0	8, 0, 0	1, 0, 1	6, 1, 1	2, 0, 0	2, 0, 0	1, 0, 1	1, 0, 1	1, 0, 0	1, 0, 0	1, 0, 1	1, 0, 1	1, 0, 1	1, 0, 1	1, 0, 1	4, 0,
partial rRNAs (5S, 16S, 23S)	0, 1, 0	0, 1, 2	0, 11, 9	0, 1, 0	0, 12, 3	0, 2, 3	0, 2, 2	0, 1, 0	0, 1, 0	0, 1, 2	0, 2, 2	0, 1, 0	0, 1, 0	0, 1, 0	0, 1, 0	0, 1, 0	6, 12, 5
tRNAs	84	95	200	91	102	90	90	101	91	93	78	91	87	86	81	78	116
ncRNAs	4	4	5	5	3	4	4	5	4	4	4	4	4	4	4	5	4
Pseudo Genes (total)	69	25	161	69	107	57	52	72	38	44	51	38	67	68	62	35	57
without protein	69	25	161	69	107	57	52	72	38	44	51	38	67	68	62	35	57
MLST (ST-type)	Unknown	Unknown	Unknown	1415	Unknown	Unknown	Unknown	722	Unknown	722	Unknown	Unknown	Unknown	Unknown	722	Unknown	722
dnaE	155*	64	25	31	83	100	100	26	20	26	25	20	155*	155*	26	132	26
dtdS	58	71	282	392	35*	112*	112*	7	7	7	282	7	58	58	7	78*	7
gyrB	106*	303*	322	16	308	147*	147*	16	179*	16	322	179*	90*	106*	16	246*	16
pntA	206	26	95	7	206*	60	60	18	50	18	95	50	148	148	18	23*	18
pyrC	136*	203*	32	356	78	26	26	32	93	32	32	93	99*	136*	32	7	32
recA	75*	30*	13	192	31	370*	370*	234	15	234	13	15	75*	75*	234	67	234
tnaA	20*	9	37*	51	23	80	80	7	23	7	37*	23	20*	20*	7	9	7
Plasmid (total)
inc-group (1 match)	n.d.	n.d.	n.d.	n.d.	n.d.	n.d.	n.d.	n.d.	n.d.	n.d.	n.d.	n.d.	n.d.	n.d.	n.d.	IncC (417/417, 100%)	n.d.
pMLST (pST-type)	-	-	-	-	-	-	-	-	-	-	-	-	-	-	-	3	-
pMLST allele	-	-	-	-	-	-	-	-	-	-	-	-	-	-	-	A053_1, parA_2, parB_2, repA_2	-
Prophage prediction (no.)	2	3	2	2	4	4	3	1	0	1	2	0	3	3	0	3	1
Complete	2	2	2	1	2	2	1	1	0	1	2	0	3	2	0	2	0
	Vibrio phage VfO3K6 (NC_002362), size: 8.3 kb, score: 131, CDS (no.): 13	Vibrio phage VfO3K6 (NC_002362), size: 8.5 kb, score: 135, CDS (no.): 13	Vibrio phage K139 (NC_003313), size: 37.4 kb, score: 150, CDS (no.): 46	Vibrio phage VfO3K6 (NC_002362), size: 8.6 kb, score: 135, CDS (no.): 12	Vibrio phage VfO3K6 (NC_002362), size: 8.9 kb, score: 135, CDS (no.): 15	Vibrio phage VfO3K6 (NC_002362), size: 8.3 kb, score: 131, CDS (no.): 11	Vibrio phage VfO3K6 (NC_002362), size: 8.3 kb, score: 131, CDS (no.): 11	Vibrio phage 12812 (NC_021070), size: 37.5 kb, score: 120, CDS (no.): 49		Vibrio phage VFJ (NC_021562), size: 10.8 kb, score: 116, CDS (no.): 15	Vibrio phage K139 (NC_003313), size: 37.4 kb, score: 150, CDS (no.): 46		Vibrio phage VCY_phi (NC_016162), size: 8.0 kb, score: 122, CDS (no.): 12	Vibrio phage K139 (NC_003313), size: 60.6 kb, score: 150, CDS (no.): 45		Vibrio phage VEJphi (NC_012757), size: 8.8 kb, score: 150, CDS (no.): 13
	Vibrio phage vB_VpaM_MAR (NC_019722), size: 28.1 kb, score: 10, CDS (no.): 48	Vibrio phage Vf33 (NC_005948), size: 5.3 kb, score: 150, CDS (no.): 7	Vibrio phage VEJphi (NC_012757), size: 5.7 kb, score: 128, CDS (no.): 7		Aeromonas phage phiO18P (NC_009542), size: 27.6 kb, score: 120, CDS (no.): 36	Vibrio phage vB_VpaM_MAR (NC_019722), size: 31.4 kb, score: 150, CDS (no.): 41					Vibrio phage VEJphi (NC_012757), size: 5.7 kb, score: 128, CDS (no.): 7		Vibrio phage K139 (NC_003313), size: 60.6 kb, score: 150, CDS (no.): 45	Vibrio phage VfO3K6 (NC_002362), size: 9.2 kb, score: 135, CDS (no.): 15		Vibrio phage 12B12 (NC_021070), size: 33.8 kb, score: 120, CDS (no.): 50
													Vibrio phage VfO3K6 (NC_002362), size: 9.2 kb, score: 135, CDS (no.): 15
Incomplete	0	1	0	1	2	2	2	0	0	0	0	0	0	1	0	1	1
		Vibrio phage 12A4 (NC_021068), size: 58.7 kb, score: 60, CDS (no.): 67		Enterobacteria phage P1 (NC_005856), size: 61.9 kb, score: 60, CDS (no.): 67	Escherichia phage RCS47 (NC_042128), size: 25.5 kb, score: 40, CDS (no.): 32	Burkholderia phage BcepMu (NC_005882), size: 17.3 kb, score: 50, CDS (no.): 27	Burkholderia phage BcepMu (NC_005882), size: 17.3 kb, score: 50, CDS (no.): 27							Enterobacteria phage P1 (NC_005856), size: 79.1 kb, score: 60, CDS (no.): 87		Enterobacteria phage Tyrion (NC_031077), size: 20.4 kb, score: 20, CDS (no.): 17	Enterobacteria phage P4 (NC_001609), size: 17.1 kb, score: 30, CDS (no.): 16
Abbreviation:
n.s. - not specified
n.d. - not determined
