# Supplementary material for: The Acquisition of the scr Gene Cluster Encoding Sucrose Metabolization Enzymes Enables Strains of Vibrio parahaemolyticus and Vibrio vulnificus to Utilize Sucrose as Carbon Source
Source: Front Microbiol. 2021 Nov 15;12:754464. doi: 10.3389/fmicb.2021.754464 (PMC8636126; doi:10.3389/fmicb.2021.754464)
Supplement: Supplementary file 3 [file Table_3.XLSX]

## Sheet: Tabelle1
Table S3. SNP distance matrix of sucrose-positive V. parahaemolyticus strains.
SNP difference between each pair of strains was calculated by using CSI Phylogeny 1.4 (see Material and Methods) and is displayed numerically. Coloured rectangles indicate differences with low SNP counts .
Strain	16-VB00179	16-VB00184	16-VB00204	17-VB00065	17-VB00127	17-VB00129	17-VB00146	17-VB00161	17-VB00208	17-VB00250	17-VB00303	17-VB00319	17-VB00330	17-VB00358	17-VB00364	17-VB00366	16-VB00198 reference
16-VB00179	0	40073	38355	40162	40125	40158	37953	38705	37822	34477	38705	4272	4271	37981	40290	37865	34476
16-VB00184	40073	0	40003	37140	37464	37481	40396	39166	40464	36334	39166	40077	40078	40423	37076	40412	36329
16-VB00204	38355	40003	0	39926	40264	40307	36762	38206	36760	33896	38206	38547	38550	36790	40116	36760	33895
17-VB00065	40162	37140	39926	0	37200	37191	40459	38905	40505	36189	38905	40256	40257	40483	37079	40474	36186
17-VB00127	40125	37464	40264	37200	0	478	40476	39334	40435	36395	39334	40158	40163	40502	37418	40488	36396
17-VB00129	40158	37481	40307	37191	478	0	40447	39317	40435	36404	39317	40191	40196	40475	37414	40506	36405
17-VB00146	37953	40396	36762	40459	40476	40447	0	38389	5545	31341	38389	38048	38051	120	40258	5210	31338
17-VB00161_	38705	39166	38206	38905	39334	39317	38389	0	38276	35133	8	38560	38559	38417	39369	38340	35134
17-VB00208	37822	40464	36760	40505	40435	40435	5545	38276	0	31300	38276	37964	37967	5577	40305	2300	31301
17-VB00250_	34477	36334	33896	36189	36395	36404	31341	35133	31300	0	35133	34536	34539	31373	36388	31502	7
17-VB00303	38705	39166	38206	38905	39334	39317	38389	8	38276	35133	0	38560	38559	38417	39369	38340	35134
17-VB00319	4272	40077	38547	40256	40158	40191	38048	38560	37964	34536	38560	0	9	38076	40370	38070	34537
17-VB00330	4271	40078	38550	40257	40163	40196	38051	38559	37967	34539	38559	9	0	38079	40373	38073	34538
17-VB00358	37981	40423	36790	40483	40502	40475	120	38417	5577	31373	38417	38076	38079	0	40282	5244	31370
17-VB00364	40290	37076	40116	37079	37418	37414	40258	39369	40305	36388	39369	40370	40373	40282	0	40301	36389
17-VB00366	37865	40412	36760	40474	40488	40506	5210	38340	2300	31502	38340	38070	38073	5244	40301	0	31503
16-VB00198 (reference)	34476	36329	33895	36186	36396	36405	31338	35134	31301	7	35134	34537	34538	31370	36389	31503	0
		Color code	SNP count		SNP minimum: 7, SNP maximum: 40506
			<500
			501-5000
